# Supplementary material for: Kaplan-Meier Type Survival Curves for COVID-19: A Health Data Based Decision-Making Tool
Source: Front Public Health. 2021 Oct 25;9:646863. doi: 10.3389/fpubh.2021.646863 (PMC8572972; doi:10.3389/fpubh.2021.646863)
Supplement: Supplementary file 1 [file Data_Sheet_1.ZIP]

Archive with 36 entries (36 files):
- ChinaCO.html
- __MACOSX/._ChinaCO.html
- ChinaSU.html
- __MACOSX/._ChinaSU.html
- FranceCO.html
- __MACOSX/._FranceCO.html
- FranceSU.html
- __MACOSX/._FranceSU.html
- GermanyCO.html
- __MACOSX/._GermanyCO.html
- GermanySU.html
- __MACOSX/._GermanySU.html
- ItalyCO.html
- __MACOSX/._ItalyCO.html
- ItalySU.html
- __MACOSX/._ItalySU.html
- KoreaCO.html
- __MACOSX/._KoreaCO.html
- KoreaSU.html
- __MACOSX/._KoreaSU.html
- SpainCO.html
- __MACOSX/._SpainCO.html
- SpainSU.html
- __MACOSX/._SpainSU.html
- SwedenCO.html
- __MACOSX/._SwedenCO.html
- SwedenSU.html
- __MACOSX/._SwedenSU.html
- UKCO.html
- __MACOSX/._UKCO.html
- UKSU.html
- __MACOSX/._UKSU.html
- USACO.html
- __MACOSX/._USACO.html
- USASU.html
- __MACOSX/._USASU.html
